# Supplementary material for: Identification of the TSSK4 Alternative Spliceosomes and Analysis of the Function of the TSSK4 Protein in Yak (Bos grunniens)
Source: Animals (Basel). 2022 May 27;12(11):1380. doi: 10.3390/ani12111380 (PMC9179852; doi:10.3390/ani12111380)
Supplement: Supplementary file 1 [file animals-12-01380-s001.zip]

Archive with 3 entries (3 files):
- Supplementary material.pdf
- Supplementary table S3.xlsx
- Supplementary Tables S1 and S2.pdf
